# Supplementary material for: Endolysosomal trafficking controls yolk granule biogenesis in vitellogenic Drosophila oocytes
Source: PLoS Genet. 2024 Feb 5;20(2):e1011152. doi: 10.1371/journal.pgen.1011152 (PMC10898735; doi:10.1371/journal.pgen.1011152)
Supplement: S1 Table — (XLSX) [file pgen.1011152.s009.xlsx]

## Sheet: Table-S1
Gene	BDSC #	Assay	Genotype	Assay-1				Assay-2
				YL-GFP	Rab7	Granule Size	F-Actin	FYVE-GFP	Rab11	Granule Size	F-Actin
Bulli(regulator of MON1-CCZ1)	63531	RNAi	y[1] v[1]; P{y[+t7.7] v[+t1.8]=TRiP.HMJ30097}attP40/CyO	normal	normal	large	normal	normal	normal	large	normal
Ccz1	62889	RNAi	y1 v1; P{TRiP.HMJ24129}attP40	not normal	not normal	large	normal	normal	not normal	large	normal
PIP4K	35338	RNAi	y1 sc* v1 sev21; P{TRiP.GL00248}attP2	normal	normal	normal	normal	normal	normal	normal	normal
	35660	RNAi	y1 sc* v1 sev21; P{TRiP.GLV21025}attP2	normal	normal	small	normal	normal	normal	normal	normal
	65891	RNAi	y1 sc* v1 sev21; P{TRiP.HMC06153}attP40	normal	normal	normal	normal	normal	normal	normal	normal
Rabankyrin-5, RIPK4, ANKK1	34883	RNAi	y[1] sc[*] v[1] sev[21]; P{y[+t7.7] v[+t1.8]=TRiP.HMS01228}attP2/TM3, Sb[1]	normal	normal	normal	normal	normal	normal	normal	normal
CG7800	28922	RNAi	y[1] v[1]; P{y[+t7.7] v[+t1.8]=TRiP.HM05133}attP2	normal	normal	normal	normal	normal	normal	small	normal
Hip1	38377	RNAi	y[1] v[1]; P{y[+t7.7] v[+t1.8]=TRiP.HMS01846}attP40	normal	normal	normal	normal	normal	normal	normal	normal
	77315	snRNA	y[1] sc[*] v[1] sev[21]; P{y[+t7.7] v[+t1.8]=TKO.GS00839}attP40	not normal	normal	normal	normal	normal	normal	normal	normal
HK	28330	RNAi	y[1] v[1]; P{y[+t7.7] v[+t1.8]=TRiP.JF02965}attP2/TM3, Sb[1]	normal	normal	normal	normal	normal	normal	normal	normal
mtm	31552	RNAi	y1 v1; P{TRiP.JF01114}attP2	normal	normal	normal	normal	normal	normal	normal	normal
	38339	RNAi	y1 sc* v1 sev21; P{TRiP.HMS01806}attP2	normal	normal	large	normal	normal	normal	normal	normal
	57298	RNAi	y1 sc* v1 sev21; P{TRiP.HMS04495}attP40	normal	normal	normal	normal	normal	normal	normal	normal
NADSYN1	62265	RNAi	y[1] sc[*] v[1] sev[21]; P{y[+t7.7] v[+t1.8]=TRiP.HMC05272}attP40/CyO	normal	normal	normal	normal	normal	normal	small	normal
Ocrl	34722	RNAi	y[1] sc[*] v[1] sev[21]; P{y[+t7.7] v[+t1.8]=TRiP.HMS01201}attP2/TM3, Sb[1]	normal	normal	normal	normal	normal	normal	small	normal
Pi3K59F	33384	RNAi	y[1] sc[*] v[1] sev[21]; P{y[+t7.7] v[+t1.8]=TRiP.HMS00261}attP2/TM3, Sb[1]	not normal	not normal	small	normal	not normal	not normal	small	normal
	36056	RNAi	y[1] sc[*] v[1] sev[21]; P{y[+t7.7] v[+t1.8]=TRiP.GL00175}attP2/TM3, Sb[1]	normal	normal	normal	normal	not normal	not normal	small	normal
	64011	RNAi	y[1] v[1]; P{y[+t7.7] v[+t1.8]=TRiP.HMJ30324}attP40	not normal	not normal	small	normal	not normal	not normal	small	normal
Rabex-5	29357	RNAi	y[1] v[1]; P{y[+t7.7] v[+t1.8]=TRiP.JF02521}attP2/TM3, Sb[1]	normal	normal	normal	normal	normal	normal	normal	normal
	50573	RNAi	y[1] sc[*] v[1] sev[21]; P{y[+t7.7] v[+t1.8]=TRiP.GLC01695}attP2	normal	normal	normal	normal	normal	normal	small	normal
Rbcn-3A	34612	RNAi	y[1] sc[*] v[1] sev[21]; P{y[+t7.7] v[+t1.8]=TRiP.HMS01287}attP2	not normal	not normal	small	normal	not normal	not normal	large	normal
Rbpn-5	52996	RNAi	y[1] v[1]; P{y[+t7.7] v[+t1.8]=TRiP.HMJ21709}attP40	not normal	not normal	small	not normal	normal	normal	normal	normal
Rbsn-5	57459	RNAi	y[1] sc[*] v[1] sev[21]; P{y[+t7.7] v[+t1.8]=TRiP.HMC04769}attP40	not normal	not normal	small	normal	normal	normal	normal	normal
RUFY1	51494	RNAi	y1 v1; P{TRiP.HMC03246}attP2	normal	normal	normal	normal	normal	normal	normal	normal
	60496	RNAi	y1 v1; P{TRiP.HMJ22890}attP40/CyO	normal	normal	normal	normal	normal	normal	normal	normal
skti	27715	RNAi	y[1] v[1]; P{y[+t7.7] v[+t1.8]=TRiP.JF02796}attP2/TM3, Sb[1]	normal	normal	normal	normal	normal	normal	normal	normal
Tbc1d15-17	34859	RNAi	y1 sc* v1 sev21; P{TRiP.HMS00177}attP2/TM3, Sb1	normal	normal	normal	normal	normal	normal	normal	normal
	43409	RNAi	w[*]; P{w[+mGS]=GSV1}Tbc1d15-17[EP-234	normal	normal	normal	normal	normal	normal	normal	normal
TBCK	35332	RNAi	y[1] sc[*] v[1] sev[21]; P{y[+t7.7] v[+t1.8]=TRiP.GL00239}attP2/TM3, Sb[1]	normal	not normal	small	normal	not normal	normal	small	normal
	57223	RNAi	y[1] sc[*] v[1] sev[21]; P{y[+t7.7] v[+t1.8]=TRiP.HMC04606}attP40	normal	normal	normal	normal	normal	normal	small	normal
VPS15	34092	RNAi	y[1] sc[*] v[1] sev[21]; P{y[+t7.7] v[+t1.8]=TRiP.HMS00908}attP2	normal	not normal	normal	normal	normal	normal	small	normal
	35209	RNAi	y[1] sc[*] v[1] sev[21]; P{y[+t7.7] v[+t1.8]=TRiP.GL00085}attP2	not normal	not normal	small	normal	not normal	not normal	normal	normal
	57011	RNAi	y[1] sc[*] v[1] sev[21]; P{y[+t7.7] v[+t1.8]=TRiP.HMS04454}attP40	normal	normal	large	normal	normal	normal	normal	normal
Vps45	38252	RNAi	y[1] sc[*] v[1] sev[21]; P{y[+t7.7] v[+t1.8]=TRiP.HMS01696}attP40	normal	normal	normal	normal	normal	normal	normal	normal
YKT6 v-SNARE	38314	RNAi	y1 sc* v1 sev21; P{TRiP.HMS01778}attP40	normal	normal	normal	normal	normal	normal	normal	normal
	50937	RNAi	y1 v1; P{TRiP.HMJ21032}attP40	normal	normal	normal	normal	normal	normal	normal	normal
